# Supplementary material for: Seawater Reverse Osmosis Performance Decline Caused by Short-Term Elevated Feed Water Temperature
Source: Membranes (Basel). 2022 Aug 18;12(8):792. doi: 10.3390/membranes12080792 (PMC9416791; doi:10.3390/membranes12080792)
Supplement: Supplementary file 1 [file membranes-12-00792-s001.zip]

Archive with 1 entries (1 files):
- membranes-1855313-supplementary.pdf
